# Supplementary material for: Prevalence and morphological subtype distributions of anaemia in a Chinese rural population: the Henan Rural Cohort study
Source: Public Health Nutr. 2023 Feb 15;26(6):1254–63. doi: 10.1017/S1368980023000319 (PMC10346018; doi:10.1017/S1368980023000319)
Supplement: Supplementary file 1 [file S1368980023000319sup.zip]

Archive with 4 entries (4 files):
- S1368980023000319sup001.docx
- S1368980023000319sup002.tif
- S1368980023000319sup003.tif
- S1368980023000319sup004.tif
